# Supplementary material for: A bacterial immunomodulatory protein with lipocalin-like domains facilitates host–bacteria mutualism in larval zebrafish
Source: eLife. 2018 Nov 6;7:e37172. doi: 10.7554/eLife.37172 (PMC6219842; doi:10.7554/eLife.37172)
Supplement: Figure 1—source data 1. [file elife-37172-fig1-data1.xlsx]

## Sheet: Fig 1A
	CV	GF	AMA dT2	AMA dT2C	dT2 + WT CFS	dT2 + DT2SS CFS		dT2 + 0-20	dT2 + 20-40	dT2 + 40-60
	6	9	21	13	11	7		16	13	9
	13	2	10	5	12	5		22	14	7
	2	5	9	6	7	10		18	0	10
	5	3	14	11	10	20		12	9	4
	9	6	8	9	5	5		10	8	7
	7	1	10	8	13	12		11	2	3
	12	0	20	6	9	10		9	6	14
	29	6	5	16	2	11		20	1	4
	3	8	11	11	2	14		11	3	10
	20	1	17	3	8	4		7	16	2
	2	4	0	10	2	12		6	9	7
	5	6	13	12	7	11		7	13	4
	11	1	13	10	16			9	13	10
	3	7	8	4	7	9		16	25	10
	5	0	6	9	9	12		17	17	10
	4	1	11	10	9	20		12	11	12
	16	4	15	6	6	11		17	11	3
	15	2	2	9	5	9			13	5
	5	1	2	2	8	6		14	11	17
	3	2	8	4	6	14		11	6	2
	2	1	24	6	18	6		14		8
	6	1	14	2	5	5		18		13
	10	7	5	7	9	15		8	5	10
	6	2	8	4	3	12		15	7	8
	10	2	11	6	3	11		12	6	8
	8	1	15	11	9	13		14	11	18
	0	0	1	11	5			10	8	5
	5	0	7	5	7			9	6	3
	12	5	5	2	9			21	12	10
	13	3	8	4				4	7	8
	9	0	7	10	3			12	3	8
	11	3	16	7	6				11	2
	10	0	12	17	15				9	18
	4	3	10	10	2				4	9
	9	1	8	8	9				13	4
	15	10	15	3	15				11
	13	7	12	17	1					6
	4	2	11	9	15					7
	9	0	13	3	8					10
	4	3	12	4						1
	9	2	5	14	8					9
	11	9	9	3	9					6
	4	4	13	6	7					20
	10	8	7	3	14					12
	6	1	10	6	2					19
	6	0	13		11
	1	2	14	9	3
	4	1	7	8	11
	8	4	15	4	6
	7	0	4	8	11
	5	1	17	11	15
	5		10	9	10
	3		10	3
			6	5
	14	0	17	4
	6	1	18	10
	5	1	14	7
	3	2	23	12
	7	1	5
	5	6	26	4
	7	5	8	8
	6	6	7	11
	12		14	4
	3		7	4
			5	6
	8		14	14
	7		18	6
	4		5	22
	8		10	20
	5		6	10
	3			12
	8
	3
	11
N	72	59	70	69	50	25		30	34	44
Mean	7.48611	2.94915	10.7714	8.01449	8.06	10.56		12.7333	9.23529	8.45455
SD	4.74711	2.7507	5.41113	4.34367	4.22534	4.24343		4.57831	5.09937	4.80046
SEM	0.065932	0.046622	0.0773019	0.0629517	0.0845067	0.169737		0.15261	0.149981	0.109101
Statistical Test: One way ANOVA with post hoc means testing (Tukey)
ANOVA values
F	17.8
p	<0.0001
DF	8

## Sheet: Fig 1C
	dT2 + EV	dT2 + CBP	dT2 + UP
	9	19	7
	30	13	1
	19	22	14
	16	5	25
	30	20	13
	11	21	15
	22	15	4
	10	14	9
	23	17	11
	14	20	18
	4	14	12
		32	14
	27		13
	16	21	6
	17	22	6
	19	31
	16	33	21
	27	8	17
	7	9	10
	18	16	6
	15	22	9
	22	19	17
	8	6	14
	17	7	10
	10	10	26
	28		6
	31		7
			6
	20	9	13
	12	7	10
	20	25	7
	10	2	20
	9	8	6
	13	17	3
	5	4	4
	9	14	7
	15	15	9
	8	10	4
		12	14
	4	9	8
	11	13	10
	4	16
	28	13
	18	8
	22	22
	10	6
	8	17
	11	13
	11
	18
	11
	19
N	49	44	40
Mean	15.551	14.9091	10.8
SD	7.41637	7.38578	5.85377
SEM	0.151354	0.167859	0.146344
Statistical Test: One way ANOVA with post hoc means testing (Tukey)
ANOVA values
F	5.786
DF	2
p	0.0039
