# Supplementary material for: A bacterial immunomodulatory protein with lipocalin-like domains facilitates host–bacteria mutualism in larval zebrafish
Source: eLife. 2018 Nov 6;7:e37172. doi: 10.7554/eLife.37172 (PMC6219842; doi:10.7554/eLife.37172)
Supplement: Figure 1—figure supplement 1—source data 1. [file elife-37172-fig1-figsupp1-data1.xlsx]

## Sheet: Sheet1
Figure 1-figure supplement 1. Colonization of A. veronii strain Hm21 type 2 secretion mutant.
	Aer dT2C	Aer dT2
	4700	14700
	23100	14600
	7800	2000
	3400
	6700
		1950
	960	9600
	3160	8400
	6200	16000
		1310
	3900	10500
	5500	2655
	24850	3530
	24700	920
	7200	2900
	2510	9800
	12000	7000
	5100	2700
	14500	6200
	6700	195
	161250	42000
	35000	58000
	178000	27000
	43000	43000
	42600	39000
	25700	35000
N	24	24
Mean	27022.1	14956.7
SD	45773	16511.5
SEM	1907.21	687.978
Statistical Test: Students T test
ANOVA values
T	1.215
p	0.2307
DF	46
