# Supplementary material for: A bacterial immunomodulatory protein with lipocalin-like domains facilitates host–bacteria mutualism in larval zebrafish
Source: eLife. 2018 Nov 6;7:e37172. doi: 10.7554/eLife.37172 (PMC6219842; doi:10.7554/eLife.37172)
Supplement: Figure 3—source data 1. [file elife-37172-fig3-data1.xlsx]

## Sheet: Fig 3A
	CV	CV + SS	CV + SS + AimA
	6	25	4
	13	11	3
	2	7	5
	5	14	13
	9	9	1
	7	7	3
	12	13	3
	29	15	7
	3	23	1
	20	5	1
	2	25
	5
	11	9	4
	3	1	3
	5	5	4
	4	2	13
	16	8	3
	15	4	0
	5	3	4
	3	18	1
	2	6	3
	6	5
	10		2
	6	6	0
	10	5	7
	8	2	1
	0	18	3
	5	3	4
	12	4	4
	6	4
	6	8
	11	9
	6
	7
	4	25	35
	7	5	11
	9	1	9
	8	19	5
	8	9	27
	7	4	4
	19	18	5
	3	20	20
	12	36	24
	8	17	11
	6	13
	31		7
	5	7	23
	3	30	3
	4	21	6
	7	18	14
	7	5	8
	9	9	5
	18	5	7
	6	10	15
	6		7
	4		3
	9
	5	35	16
		17	12
		6	5
		11	30
		21	8
		16	2
		5	4
		5	8
			5
		11	4
		6	13
		40	32
		18	8
		4
		8
		6
		20
		27
		2
		4
		16
		2
		9
		19
		29
		19
		15
		19
		12
		5
N	58	78	60
Mean	8.18966	13.0714	10.641
SD	5.5474	9.46353	8.8926
SEM	0.0956448	0.121327	0.14821
Statistical Test: One way ANOVA with post hoc means testing (Tukey)
ANOVA values
F	6.042
p-value	0.0029
DF	2

## Sheet: Fig 3B
	CV+SS	CV+SS+AimA	CV+SS+mLCN	CV+SS+mLCN+AimA
	12	4	11	6
	9	0	27	2
	3	4	2	11
	16	8	9	12
	7	0	4	8
	11	7	11	7
	11	0	12	15
	22	6	6
	20	6		4
	5	2	8	2
			3	25
	12	4	9	2
	18	7	5	11
	2	3	16	4
		16		9
	12	6	5	8
	11	3	4
	11	14	6	22
	6	2	3	32
	13	1	7	19
	8	4	7	4
	9		0	6
			6	1
				30
			1	13
			3	15
			11	4
			4	5
			5
			8	15
			11	17
			3	11
			12	5
			10	22
				3
				1
				1
				10
				26
				8
				14
				5
				5
				3
				1
				5
				4
				22
				3
				4
				3
				9
				14
				8
				8
				5
				2
				8
				7
				9
				8
N	20	20	31	58
Mean	10.9	4.85	7.3871	9.36207
SD	5.24053	4.24605	5.24517	7.5503
SEM	0.262027	0.212303	0.169199	0.130178
Statistical Test: One way ANOVA with post hoc means testing (Tukey)
ANOVA values
F	3.901
p-value	0.0105
DF	3
