# Supplementary material for: A bacterial immunomodulatory protein with lipocalin-like domains facilitates host–bacteria mutualism in larval zebrafish
Source: eLife. 2018 Nov 6;7:e37172. doi: 10.7554/eLife.37172 (PMC6219842; doi:10.7554/eLife.37172)
Supplement: Figure 3—figure supplement 1—source data 1. [file elife-37172-fig3-figsupp1-data1.xlsx]

## Sheet: Sup Fig 3D
	Figure 3-figure supplement 1. AimA does not bind enterobactin
	Buffer				0.1μM mLCN				1μM mLCN				5μM mLCN						Buffer				0.1μM AimA				1μM AimA				5μM AimA
0	0.055	0.059	0.058	0.058	0.051	0.052	0.052	0.051	0.052	0.051	0.051	0.051	0.052	0.05	0.056	0.053		0	0.055	0.059	0.058	0.058	0.052	0.052	0.054	0.058	0.051	0.052	0.052	0.052	0.049	0.051	0.053	0.052
1	0.063	0.074	0.074	0.074	0.061	0.066	0.063	0.065	0.061	0.066	0.062	0.066	0.061	0.061	0.068	0.063		1	0.063	0.074	0.074	0.074	0.067	0.064	0.063	0.065	0.062	0.061	0.061	0.062	0.06	0.062	0.063	0.063
2	0.08	0.091	0.094	0.096	0.072	0.086	0.078	0.081	0.069	0.085	0.075	0.082	0.071	0.077	0.08	0.072		2	0.08	0.091	0.094	0.096	0.088	0.075	0.074	0.076	0.075	0.073	0.073	0.073	0.072	0.073	0.076	0.076
3	0.099	0.106	0.107	0.107	0.088	0.091	0.086	0.088	0.081	0.084	0.081	0.082	0.082	0.08	0.087	0.08		3	0.099	0.106	0.107	0.107	0.095	0.093	0.094	0.095	0.091	0.09	0.091	0.089	0.089	0.091	0.092	0.091
4	0.15	0.153	0.154	0.153	0.128	0.126	0.123	0.124	0.096	0.096	0.095	0.101	0.093	0.092	0.099	0.096		4	0.15	0.153	0.154	0.153	0.141	0.139	0.139	0.138	0.134	0.135	0.134	0.132	0.131	0.133	0.133	0.132
5	0.233	0.237	0.233	0.234	0.195	0.192	0.187	0.187	0.112	0.114	0.115	0.118	0.118	0.115	0.117	0.11		5	0.233	0.237	0.233	0.234	0.218	0.214	0.214	0.211	0.209	0.208	0.205	0.205	0.2	0.204	0.206	0.203
6	0.338	0.352	0.35	0.349	0.295	0.294	0.285	0.286	0.13	0.131	0.13	0.132	0.119	0.119	0.126	0.119		6	0.338	0.352	0.35	0.349	0.326	0.317	0.321	0.313	0.315	0.317	0.308	0.308	0.308	0.307	0.312	0.309
7	0.41	0.421	0.42	0.42	0.386	0.394	0.384	0.386	0.178	0.181	0.181	0.182	0.127	0.131	0.135	0.128		7	0.41	0.421	0.42	0.42	0.411	0.405	0.404	0.395	0.405	0.404	0.396	0.396	0.398	0.398	0.401	0.398
8	0.452	0.462	0.46	0.459	0.427	0.437	0.432	0.433	0.242	0.237	0.244	0.244	0.135	0.138	0.146	0.142		8	0.452	0.462	0.46	0.459	0.456	0.456	0.456	0.447	0.448	0.448	0.44	0.439	0.444	0.444	0.447	0.443
9	0.48	0.484	0.486	0.489	0.454	0.464	0.457	0.463	0.281	0.282	0.286	0.288	0.137	0.141	0.146	0.15		9	0.48	0.484	0.486	0.489	0.485	0.478	0.479	0.47	0.479	0.477	0.469	0.47	0.476	0.471	0.478	0.474
10	0.528	0.538	0.531	0.537	0.497	0.501	0.498	0.495	0.303	0.302	0.309	0.311	0.143	0.146	0.154	0.146		10	0.528	0.538	0.531	0.537	0.526	0.52	0.519	0.509	0.514	0.518	0.507	0.502	0.509	0.509	0.51	0.507
11	0.591	0.602	0.597	0.598	0.555	0.558	0.557	0.561	0.329	0.328	0.337	0.339	0.15	0.156	0.164	0.155		11	0.591	0.602	0.597	0.598	0.589	0.584	0.587	0.569	0.576	0.577	0.565	0.564	0.573	0.568	0.572	0.568
12	0.643	0.649	0.648	0.648	0.603	0.613	0.607	0.614	0.343	0.349	0.356	0.36	0.157	0.17	0.164	0.157		12	0.643	0.649	0.648	0.648	0.642	0.636	0.64	0.623	0.631	0.633	0.622	0.62	0.626	0.623	0.633	0.655
13	0.705	0.713	0.706	0.71	0.666	0.672	0.668	0.672	0.382	0.384	0.394	0.397	0.161	0.165	0.171	0.164		13	0.705	0.713	0.706	0.71	0.706	0.696	0.701	0.682	0.7	0.697	0.692	0.691	0.69	0.686	0.698	0.7
14	0.78	0.794	0.787	0.794	0.729	0.739	0.734	0.732	0.432	0.438	0.452	0.453	0.166	0.169	0.182	0.172		14	0.78	0.794	0.787	0.794	0.766	0.766	0.764	0.747	0.76	0.757	0.745	0.739	0.746	0.744	0.751	0.743
15	0.827	0.848	0.836	0.846	0.78	0.797	0.793	0.789	0.504	0.507	0.527	0.527	0.173	0.174	0.188	0.179		15	0.827	0.848	0.836	0.846	0.829	0.826	0.828	0.809	0.821	0.822	0.806	0.804	0.807	0.81	0.816	0.813
16	0.872	0.889	0.886	0.898	0.829	0.844	0.844	0.844	0.546	0.548	0.568	0.574	0.174	0.18	0.191	0.183		16	0.872	0.889	0.886	0.898	0.882	0.882	0.88	0.871	0.879	0.88	0.866	0.863	0.869	0.868	0.876	0.872
17	0.907	0.941	0.926	0.936	0.869	0.892	0.896	0.885	0.596	0.605	0.625	0.622	0.179	0.186	0.203	0.196		17	0.907	0.941	0.926	0.936	0.921	0.926	0.928	0.914	0.922	0.925	0.909	0.901	0.913	0.915	0.919	0.914
18	0.95	0.978	0.967	0.97	0.91	0.932	0.933	0.93	0.643	0.657	0.683	0.686	0.181	0.187	0.197	0.193		18	0.95	0.978	0.967	0.97	0.957	0.961	0.958	0.958	0.956	0.956	0.942	0.935	0.946	0.946	0.955	0.951
19	0.991	1.017	1.014	1.03	0.958	0.965	0.974	0.974	0.699	0.718	0.744	0.743	0.186	0.193	0.204	0.2		19	0.991	1.017	1.014	1.03	1.01	1.019	1.017	1.003	1.008	1.006	0.988	0.989	1.002	1.003	1.008	1.008
20	1.039	1.068	1.054	1.071	1.006	1.025	1.027	1.018	0.747	0.762	0.791	0.79	0.186	0.193	0.206	0.199		20	1.039	1.068	1.054	1.071	1.052	1.051	1.051	1.044	1.053	1.056	1.03	1.028	1.038	1.038	1.053	1.059
21	1.062	1.086	1.096	1.111	1.036	1.059	1.064	1.062	0.786	0.813	0.844	0.85	0.184	0.194	0.202	0.197		21	1.062	1.086	1.096	1.111	1.092	1.1	1.097	1.083	1.084	1.088	1.064	1.059	1.08	1.083	1.1	1.094
22	1.073	1.113	1.111	1.129	1.045	1.072	1.081	1.084	0.829	0.855	0.885	0.888	0.186	0.198	0.215	0.207		22	1.073	1.113	1.111	1.129	1.115	1.119	1.118	1.095	1.114	1.12	1.104	1.104	1.115	1.121	1.124	1.122
23	1.092	1.139	1.138	1.153	1.079	1.115	1.12	1.115	0.864	0.893	0.924	0.929	0.187	0.193	0.205	0.198		23	1.092	1.139	1.138	1.153	1.141	1.151	1.147	1.133	1.151	1.155	1.13	1.128	1.152	1.148	1.157	1.149
24	1.092	1.158	1.166	1.165	1.1	1.131	1.141	1.144	0.915	0.946	0.972	0.973	0.183	0.194	0.208	0.198		24	1.092	1.158	1.166	1.165	1.171	1.168	1.174	1.145	1.171	1.167	1.15	1.151	1.17	1.174	1.185	1.179
25	1.123	1.201	1.208	1.21	1.113	1.165	1.18	1.167	0.955	0.984	1.022	1.026	0.182	0.189	0.202	0.195		25	1.123	1.201	1.208	1.21	1.21	1.232	1.222	1.187	1.213	1.218	1.192	1.186	1.196	1.197	1.201	1.2
26	1.141	1.216	1.216	1.24	1.144	1.203	1.213	1.216	0.993	1.021	1.054	1.055	0.179	0.187	0.201	0.194		26	1.141	1.216	1.216	1.24	1.23	1.247	1.239	1.209	1.23	1.232	1.212	1.206	1.211	1.214	1.228	1.218
27	1.162	1.217	1.219	1.238	1.163	1.203	1.215	1.219	1.018	1.051	1.092	1.094	0.178	0.186	0.203	0.194		27	1.162	1.217	1.219	1.238	1.228	1.234	1.229	1.206	1.228	1.233	1.211	1.205	1.209	1.216	1.233	1.217
28	1.14	1.2	1.204	1.236	1.154	1.192	1.206	1.211	1.045	1.086	1.123	1.129	0.18	0.191	0.208	0.198		28	1.14	1.2	1.204	1.236	1.21	1.238	1.229	1.194	1.217	1.228	1.2	1.192	1.205	1.218	1.224	1.209
29	1.117	1.179	1.186	1.212	1.138	1.172	1.188	1.19	1.066	1.11	1.143	1.153	0.179	0.189	0.205	0.196		29	1.117	1.179	1.186	1.212	1.202	1.218	1.202	1.182	1.205	1.212	1.189	1.181	1.193	1.206	1.217	1.197
30	1.099	1.193	1.182	1.228	1.118	1.165	1.179	1.187	1.085	1.153	1.189	1.192	0.176	0.184	0.201	0.188		30	1.099	1.193	1.182	1.228	1.207	1.223	1.205	1.184	1.215	1.218	1.192	1.186	1.201	1.202	1.208	1.199
