# Supplementary material for: A bacterial immunomodulatory protein with lipocalin-like domains facilitates host–bacteria mutualism in larval zebrafish
Source: eLife. 2018 Nov 6;7:e37172. doi: 10.7554/eLife.37172 (PMC6219842; doi:10.7554/eLife.37172)
Supplement: Figure 4—source data 1. [file elife-37172-fig4-data1.xlsx]

## Sheet: Fig 4B
	CV + SS	CV + SS + AimA	CV + SS + NT	CV + SS + CT
	100	54	45	71
	100	60.6	78	48
	100	101	51	29
	100	74	119	68.9
	100	51.5	63.8	86
	100	82.4	79	64
	100	68.4	85.8	55.6
	100	68.7	61.5	59.5
	100	77		57.7
N	9	9	8	9
Mean	100	70.8444	72.8875	59.9667
SD	0	15.2652	23.3777	15.8985
SEM	0	1.69613	2.92222	1.7665
Statistical Test: One way ANOVA with post hoc means testing (Tukey)
ANOVA values
F	10.47
p	p<0.0001
DF	3
