# Supplementary material for: A bacterial immunomodulatory protein with lipocalin-like domains facilitates host–bacteria mutualism in larval zebrafish
Source: eLife. 2018 Nov 6;7:e37172. doi: 10.7554/eLife.37172 (PMC6219842; doi:10.7554/eLife.37172)
Supplement: Figure 5—source data 1. [file elife-37172-fig5-data1.xlsx]

## Sheet: Fig 5B
	Aer	Aer dA	Aer dB	Aer dA;dB	Aer dA;dB + AimA
	13	14	14	3	11
	16	20	13	25	9
	16	6	18	18	18
	17	14	7	19	9
	32	17	20	4	3
	9	11	10	16	4
	19	14	9	12	18
	15	11	9	13	3
	22	26	6	14	8
	9	24	13	21	31
	6	8	14	20	36
	10	13	10	9	31
	8	10	18	20	6
	17	12	15	29	22
	13	23	13	11	14
	8	7	14	21	12
	9	17	19	15
	10	5	12	25	9
	18	10	18	22	5
	18	14	5	18	19
	18	12	15	28	12
	18	9	6	13	21
	12	23	7	25	10
	16	21	17	20	25
	6	14	5	21	7
	27	20	14	8	13
	23	12	17	22	12
	9	12	23	18	14
	8	25	13	12	8
	8	11	3	9	19
	14	18	10	18	13
	15	17	6	16	11
	3	15	14	22	9
	29	3	8	16	11
	18	18	23	26	5
	10	25	7	19	15
	16	21	20	10	25
	9	7	18	15	10
	26	16	7	18	6
	4	12	18	25	9
	4	10	9	22	16
	7	16	20	15	25
	7	6	17	11	18
	12	11	13	9	11
	17	13	11	19	6
	6	23	16	15	31
	7	9	10	22
	16		14	21
	10		23	33
	28		14	11
	11		26	14
	12		10	38
	23		12	17
	13		20	11
	23		11	29
	20		13	30
	17		6	12
	19		21	10
	17			22
	11			9
	11			8
	13			24
	25			22
	3			16
	12
	23
	22
	7
	16
	10
N	70	47	58	64	45
Mean	14.2286	14.3617	13.3448	17.75	14
SD	6.69235	5.86228	5.38207	6.98979	8.19368
SEM	0.095605	0.124729	0.0927944	0.109215	0.182082
Statistical Test: One way ANOVA with post hoc means testing (Tukey)
ANOVA values
F	4.179
p	0.0026
DF	4

## Sheet: Fig 5C
	Aer	Aer dA	Aer dB	Aer dA;dB	Aer dA;dB + AimA
	67000	204000	23000	32000	95000
	13300	23200	40000	30000	31000
	3200	118000	2720	7900	153000
	13600	143000	16100	3900	80000
	104000	3500	102000	3220	44000
	44000	53000	226000	46000	5300
	3220	94000	3900	15100
	4300	119000	19200	4100	22300
	5640	21200	144000	3400
	56000	6100	142000	33000	69000
					27700
	194000	11700	10000	121000	44400
	104000	266000	18600	34000	39000
	182000	172000	146000	53000	61000
	73000	113000	21500	37000	75000
	37000	1930	29800	16700	79000
	181000	12800	7900	49000	414000
		101000	84000	49000	23300
		18300	95000	153000	46000
	86000	189000	85000	33000	32200
	23300	63000	29000	53000	39600
	131000	99000
	103000	166000	88000	92000	9500
	190000	30500	95000	9500	227000
	38000	61000	52000	79000	91000
	15700	72000	170000	16200	30000
	38000		42000	5800	40000
	24500	45000	1970	72000	11600
	59000	13300	114000	4190	74000
		173000	6600	118000	80000
	174000	286000			9200
	463000	44000		90000	130000
	101000	165000		18200
	176000	129000		19000
	200000	4700		33000
	250000			50000
	190000			1260
	202000			57000
				50000
	128000			65000
	31700			34000
	7000
	34000
	131000
N	39	33	28	38	29
Mean	99524.6	91582.7	64831.8	41880.8	71831
SD	93969.4	78388.2	60238.1	36359.3	81347.6
SEM	2409.47	2375.4	2151.36	956.824	2805.09
Statistical Test: One way ANOVA with post hoc means testing (Tukey)
ANOVA values
F	3.622
p	0.0074
DF	4

## Sheet: Fig 5D
	ZF Aer	ZF Aer dA	ZF Aer dA + AimA
	21	9	14
	12	22	15
	18	7	16
	8	26	5
	5	5	8
		8	6
	10	28	9
	16	10
	9		5
	18	3	14
	9	2	20
	16	15	14
	6	15	14
	19	20	6
		20	11
	10	17	11
	15	15
			4
	1	24	18
	11	9	17
	8	23	26
	9	17	8
	11	36	21
	6	14	20
	2	22	4
		6	17
	20		7
	7	39
	23	5
	14	7
	20	7
	10	3
	13	4
	18
		46
	2	20
	6	17
	13	48
	17	22
	10	14
	11	12
		38
	8
	11
	8
	2
	19
	8
	10
	8
N	44	38	25
Mean	11.3182	17.2368	12.4
SD	5.57725	11.9491	6.10328
SEM	0.126756	0.314449	0.244131
Statistical Test: One way ANOVA with post hoc means testing (Tukey)
ANOVA values
F	5.309
p	0.0064
DF	2

## Sheet: Fig 5E
	ZF Aer	ZF Aer dA	ZF Aer dA + AimA
	5100	3070	2440
	6600	2900	1050
	2330	170	45000
	2300	1810	15600
	470	1800	50
	620	1070	540
	640	1000	27100
	590	900	1020
	790	160	17900
	3600	160	840
	2300	2450	3100
	2410	7700	2130
	8600	1410	10000
	400	170	7600
	5300	480	2160
	2100	1500	2130
	28550	700	780
	1310	830	7500
	430	3510	19900
	28000	90	1670
	4800	100	180000
	490	770	56000
	8400	160	2900
	130	170	530
	1090	140	17300
	26040	2300	22000
	2310	160
	1484	310
	10220	4000
	364	50
	966	110
	42	5900
	1990	8300
	3100	170
	120	5800
	39000	14100
	810	230
	40900	110
	710	2880
	32000	6900
	630
	200
	6700
	520
	6560
	4500
	540
	12000
	15200
	7100
	810
	40900
	710
	32000
	630
	200
	6700
	520
	6560
	4500
	540
	12000
	15200
	7100
N	64	40	26
Mean	7183.22	2113.5	17201.5
SD	10836.2	2979.67	36113
SEM	169.315	74.4918	1388.96
Statistical Test: One way ANOVA with post hoc means testing (Tukey)
ANOVA values
F	5.685
p	0.0043
DF	2
