# Supplementary material for: A bacterial immunomodulatory protein with lipocalin-like domains facilitates host–bacteria mutualism in larval zebrafish
Source: eLife. 2018 Nov 6;7:e37172. doi: 10.7554/eLife.37172 (PMC6219842; doi:10.7554/eLife.37172)
Supplement: Figure 5—figure supplement 1—source data 1. [file elife-37172-fig5-figsupp1-data1.xlsx]

## Sheet: Sup Fig 5B
	Aer			Aer dAimA			Aer dAimB			Aer dAimAdAimB					ZF Aer			ZF Aer dAimA
0	0.033	0.041	0.047	0.035	0.04	0.039	0.04	0.038	0.047	0.046	0.039	0.038		0	0.033	0.033	0.031	0.031	0.031	0.031
	0.044	0.053	0.055	0.043	0.049	0.049	0.05	0.046	0.059	0.055	0.049	0.049			0.044	0.045	0.045	0.051	0.044	0.044
1	0.059	0.07	0.073	0.058	0.065	0.066	0.065	0.062	0.079	0.072	0.067	0.066		1	0.072	0.072	0.071	0.07	0.07	0.07
	0.093	0.105	0.109	0.094	0.096	0.1	0.098	0.096	0.109	0.109	0.102	0.104			0.122	0.122	0.124	0.131	0.117	0.119
2	0.145	0.159	0.17	0.135	0.148	0.153	0.153	0.151	0.169	0.167	0.16	0.165		2	0.214	0.21	0.21	0.202	0.197	0.205
	0.231	0.245	0.258	0.205	0.233	0.238	0.236	0.234	0.258	0.253	0.247	0.254			0.364	0.343	0.349	0.347	0.321	0.338
3	0.372	0.395	0.431	0.312	0.363	0.381	0.378	0.381	0.426	0.407	0.407	0.414		3	0.502	0.491	0.5	0.488	0.466	0.488
	0.533	0.564	0.505	0.438	0.501	0.509	0.531	0.523	0.546	0.533	0.488	0.515			0.693	0.675	0.716	0.672	0.634	0.641
4	0.692	0.742	0.774	0.584	0.674	0.725	0.659	0.635	0.686	0.709	0.694	0.713		4	0.957	0.86	0.923	0.887	0.839	0.9
	0.894	0.934	0.98	0.853	0.939	0.984	0.925	0.923	0.987	0.962	0.972	1.013			1.116	1.114	1.097	1.097	1.107	1.101
5	1.025	1.065	1.123	1.019	1.081	1.12	1.072	1.069	1.112	1.08	1.096	1.117		5	1.459	1.436	1.29	1.334	1.355	1.289
	1.214	1.241	1.274	1.19	1.258	1.272	1.24	1.23	1.282	1.244	1.26	1.293			1.927	1.761	1.671	1.863	1.68	1.646
6	1.308	1.36	1.377	1.314	1.384	1.421	1.396	1.367	1.415	1.402	1.405	1.416		6	2.048	1.931	1.71	2.027	1.901	1.946
	1.352	1.397	1.427	1.408	1.494	1.498	1.512	1.485	1.513	1.49	1.52	1.521			2.039	2.019	1.956	2.002	1.985	1.965
7	1.39	1.428	1.448	1.411	1.535	1.498	1.531	1.487	1.49	1.496	1.548	1.528		7	2.055	2.01	2.149	2.037	2.002	1.798
	1.476	1.52	1.53	1.5	1.58	1.564	1.577	1.533	1.571	1.547	1.61	1.575			2.088	2.057	2.217	2.077	2.026	1.986
8	1.567	1.61	1.619	1.57	1.632	1.632	1.631	1.606	1.656	1.601	1.647	1.634		8	2.165	2.032	2.265	2.08	2.049	2.136
	1.603	1.644	1.645	1.616	1.679	1.676	1.678	1.662	1.697	1.646	1.673	1.679			1.885	2.006	2.372	2.097	2.056	2.177
9	1.624	1.666	1.667	1.627	1.694	1.695	1.711	1.698	1.723	1.682	1.707	1.708		9	1.899	2.108	2.463	2.106	2.055	2.066
	1.655	1.715	1.73	1.685	1.746	1.767	1.784	1.759	1.786	1.746	1.769	1.774			2.083	1.983	1.864	2.072	2.054	2.109
10	1.696	1.762	1.77	1.741	1.815	1.821	1.821	1.799	1.818	1.776	1.806	1.829		10	2.083	2.035	2.298	2.06	2.065	1.989
	1.723	1.765	1.756	1.743	1.809	1.799	1.839	1.809	1.817	1.795	1.828	1.805			2.192	1.952	2.309	2.088	2.072	1.652
11	1.738	1.778	1.783	1.755	1.832	1.814	1.849	1.823	1.839	1.81	1.835	1.827		11	2.236	2.161	2.337	2.122	2.14	2.077
	1.789	1.836	1.839	1.816	1.895	1.897	1.902	1.888	1.906	1.874	1.898	1.917			2.318	2.23	2.284	2.164	2.101	2.125
12	1.83	1.873	1.868	1.849	1.925	1.929	1.962	1.934	1.938	1.918	1.948	1.942		12	2.24	2.355	2.196	2.271	2.105	2.162
	1.837	1.878	1.875	1.864	1.934	1.937	1.967	1.937	1.954	1.927	1.95	1.943			2.497	2.445	2.105	2.366	2.094	2.151
13	1.842	1.88	1.888	1.871	1.94	1.936	1.982	1.954	1.957	1.937	1.965	1.958		13	2.474	2.44	1.579	2.398	2.007	2.212
	1.821	1.858	1.865	1.859	1.939	1.931	1.97	1.938	1.949	1.929	1.95	1.942			2.327	2.357	1.402	2.248	2.25	2.236
14	1.828	1.873	1.886	1.869	1.936	1.934	1.966	1.928	1.947	1.915	1.937	1.938		14	2.212	2.494	1.765	2.141	2.222	1.8
	1.878	1.927	1.921	1.902	1.978	1.971	2.001	1.981	1.993	1.964	1.99	1.983			2.148	2.371	1.754	2.109	2.171	1.811
15	1.91	1.954	1.947	1.938	2.018	2.002	2.075	2.041	2.037	2.011	2.05	2.034		15	2.284	2.274	1.851	2.177	2.123	2.184
	1.891	1.923	1.91	1.908	1.988	1.972	2.023	1.987	1.999	1.974	2.002	1.988			1.935	2.164	1.716	2.198	2.16	1.938
16	1.918	1.965	1.95	1.956	2.028	2.016	2.05	2.033	2.052	2.022	2.051	2.029		16	1.859	1.912	1.732	2.188	2.166	1.849
	1.895	1.938	1.938	1.93	2.009	1.994	2.037	2.01	2.017	1.997	2.016	2.004			1.746	1.74	1.448	1.732	2.086	1.689
17	1.961	2.017	1.983	1.979	2.082	2.04	2.098	2.066	2.061	2.056	2.081	2.057		17	1.819	1.604	1.6	2.162	2.08	1.504
	1.927	1.975	1.969	1.98	2.054	2.026	2.1	2.05	2.073	2.032	2.067	2.059			1.811	1.497	1.358	1.991	2.146	1.504
18	1.92	1.956	1.953	1.955	2.035	2.015	2.075	2.046	2.047	2.02	2.052	2.039		18	1.615	1.498	1.437	2.114	1.885	1.512
	1.926	1.978	1.972	1.983	2.056	2.038	2.082	2.046	2.057	2.035	2.06	2.045			1.518	1.476	1.476	2.083	2.009	1.614
19	1.926	1.959	1.946	1.972	2.039	2.032	2.092	2.05	2.06	2.047	2.071	2.048		19	1.993	1.51	1.47	1.954	1.923	1.868
	1.941	1.98	1.971	2.003	2.077	2.041	2.129	2.081	2.088	2.076	2.112	2.086			1.586	1.796	1.686	1.945	1.93	1.913
20	1.931	2.017	1.976	1.993	2.06	2.047	2.111	2.066	2.079	2.058	2.092	2.074		20	1.857	1.981	1.452	1.844	1.857	1.705
	1.9	1.962	1.954	1.979	2.06	2.038	2.103	2.072	2.077	2.046	2.091	2.076			1.552	1.534	1.41	1.86	1.786	1.495
21	1.908	1.96	1.934	2	2.058	2.042	2.102	2.077	2.078	2.055	2.088	2.074		21	1.517	1.559	1.422	1.812	1.796	1.538
	1.959	2.004	1.978	2.013	2.095	2.071	2.108	2.066	2.102	2.071	2.103	2.088			1.556	1.486	1.375	1.933	1.976	1.598
22	1.906	1.968	1.95	1.997	2.095	2.063	2.107	2.075	2.083	2.06	2.106	2.081		22	1.733	1.527	1.379	1.93	1.843	1.603
	1.929	1.993	1.981	2.006	2.094	2.064	2.137	2.09	2.103	2.075	2.109	2.099			1.568	1.434	1.433	1.862	1.854	1.642
23	1.899	1.963	1.92	1.978	2.074	2.036	2.109	2.086	2.085	2.057	2.103	2.087		23	1.472	1.452	1.434	1.812	1.906	1.497
	1.928	1.982	1.963	2.015	2.096	2.07	2.144	2.117	2.105	2.097	2.144	2.114			1.63	1.443	1.406	1.879	1.76	1.558
24	1.907	1.958	1.917	1.975	2.084	2.03	2.113	2.091	2.088	2.06	2.108	2.092		24	1.46	1.463	1.37	1.794	1.761	1.448
	1.914	1.97	1.938	1.969	2.066	2.045	2.116	2.09	2.082	2.062	2.12	2.085			1.484	1.386	1.419	1.825	1.682	1.466

## Sheet: Sup Fig 5C
Figure 5-figure supplement 1. Homologues to AimA are found across the Aeromonas genus.
	WT - DMSO				ΔAimA/ΔAimB Mutant - DMSO				WT - 5mM Bipyridyl				ΔAimA/ΔAimB Mutant - 5mM Bipyridyl
0	0.08	0.075	0.08	0.075	0.076	0.074	0.076	0.071	0.072	0.07	0.072	0.07	0.071	0.087	0.072	0.069
1	0.101	0.105	0.12	0.11	0.104	0.11	0.104	0.11	0.101	0.102	0.103	0.1	0.099	0.099	0.099	0.1
2	0.138	0.162	0.158	0.146	0.14	0.16	0.169	0.153	0.123	0.149	0.136	0.145	0.142	0.14	0.14	0.147
3	0.206	0.247	0.388	0.244	0.219	0.268	0.246	0.408	0.148	0.155	0.15	0.151	0.152	0.15	0.149	0.158
4	0.353	0.432	0.669	0.492	0.364	0.411	0.584	0.655	0.181	0.193	0.184	0.188	0.186	0.185	0.183	0.189
5	0.565	0.678	0.949	0.848	0.585	0.66	0.824	0.917	0.224	0.26	0.24	0.254	0.249	0.24	0.242	0.255
6	1.077	1.12	1.209	1.148	1.058	1.127	1.112	1.212	0.291	0.319	0.304	0.318	0.324	0.319	0.317	0.318
7	1.299	1.384	1.369	1.373	1.329	1.401	1.354	1.415	0.338	0.37	0.358	0.369	0.376	0.372	0.369	0.364
8	1.414	1.492	1.565	1.526	1.479	1.494	1.507	1.534	0.367	0.406	0.384	0.406	0.408	0.403	0.401	0.411
9	1.534	1.595	1.649	1.555	1.589	1.573	1.621	1.625	0.421	0.461	0.435	0.459	0.467	0.461	0.459	0.466
10	1.582	1.611	1.701	1.652	1.617	1.649	1.587	1.6	0.479	0.522	0.501	0.521	0.534	0.535	0.53	0.532
11	1.689	1.723	1.795	1.746	1.655	1.707	1.692	1.705	0.52	0.574	0.55	0.578	0.592	0.589	0.588	0.585
12	1.762	1.86	1.876	1.84	1.77	1.819	1.776	1.786	0.553	0.609	0.579	0.613	0.626	0.623	0.621	0.621
13	1.825	1.924	1.917	1.959	1.863	1.939	1.901	1.872	0.571	0.617	0.594	0.623	0.634	0.629	0.631	0.625
14	1.841	1.856	2.029	1.956	1.978	1.994	1.967	1.913	0.568	0.614	0.592	0.618	0.627	0.623	0.625	0.623
15	1.785	1.947	2.061	2.029	1.992	2.035	1.967	1.947	0.567	0.61	0.592	0.614	0.627	0.627	0.622	0.619
16	1.7	2.001	2.091	2.07	2.03	2.067	2.012	1.941	0.57	0.618	0.592	0.621	0.63	0.629	0.626	0.62
