# Supplementary material for: A bacterial immunomodulatory protein with lipocalin-like domains facilitates host–bacteria mutualism in larval zebrafish
Source: eLife. 2018 Nov 6;7:e37172. doi: 10.7554/eLife.37172 (PMC6219842; doi:10.7554/eLife.37172)
Supplement: Figure 5—figure supplement 2—source data 1. [file elife-37172-fig5-figsupp2-data1.xlsx]

## Sheet: Sheet1
Figure 5-figure supplement 2. ZF Aer DAimA suffers the greatest colonization defect 7 dpf.
	(4-5) WT ZF Aer	(4-5) ΔaimA ZF Aer	(4-6) WT ZF Aer	(4-6) ΔaimAZF Aer	(4-7) WT ZF Aer	(4-7) ΔaimA ZF Aer
					5100	3070
	6400	1635	12900	3425	6600	2900
	830	3600	780	1690	2330	170
	150	3000	1290	100	2300	1810
	445	200	11100	2235	470	1800
	130	100	12000	2185	620	1070
	180	70	34900	560	640	1000
	60	100	1580	5700	590	900
	1910	7600	2430	2900	790	160
	650	1010	2770	44700	3600	160
	2650	1190	1070	6400	2300	2450
	1710	2530	260	240	2410	7700
	3960	570	310	280	8600	1410
	340	420	1070	520	400	170
	620	1480	3000	90	5300	480
		3500	310	2600	2100	1500
		1780	2000	670	28550	700
			42000	80	1310	830
			490	240	430	3510
			1910	250	28000	90
			860	22000	4800	100
				3000	490	770
				1000	8400	160
				180	130	170
				660	1090	140
					26040	2300
					2310	160
					1484	310
					10220	4000
					364	50
					966	110
					42	5900
					1990	8300
					3100	170
					120	5800
					39000	14100
					810	230
					40900	110
					710	2880
					32000	6900
					630
					200
					6700
					520
					6560
					4500
					540
					12000
					15200
					7100
					810
					10
					3610
					37000
					1470
					105000
					1650
					900
N	14	16	20	24	58	40
Mean	1431.07	1799.06	6651.5	4237.71	8363.26	2088.97
SD	1828.19	1959.92	11628.7	9726.37	16690.3	2979.67
SEM	130.585	122.495	581.435	405.265	287.764	74.4918
Statistical Test: Students T test of WT and mutant at each timepoint
4-5 dpf p value:	0.6
4-6 dpf p-value:	0.46
4-7 dpf p-value:	0.023
