# Supplementary material for: A bacterial immunomodulatory protein with lipocalin-like domains facilitates host–bacteria mutualism in larval zebrafish
Source: eLife. 2018 Nov 6;7:e37172. doi: 10.7554/eLife.37172 (PMC6219842; doi:10.7554/eLife.37172)
Supplement: Figure 6—source data 1. [file elife-37172-fig6-data1.xlsx]

## Sheet: Fig 6A
	Aer	Aer dA	Aer dB	Aer dA;dB	Aer dA;dB + AimA
	2.33	1.71	2.85	3.34	1.86
	1.89			3.9
	0.59	1.33	2.08	3.77	2.17
	2.8			4.39	1.97
N	4	2	2	4	3
Mean	1.9025	1.52	2.465	3.85	2
SD	0.950627	0.268701	0.544472	0.432281	0.157162
SEM	0.237657	0.13435	0.272236	0.10807	0.0523874
Statistical Test: One way ANOVA with post hoc means testing (Tukey)
ANOVA values
F	7.706
p	0.0042
DF	4

## Sheet: Fig 6B
hours	Aer WT	Aer d1882	Aer d1580	d1882d1580	d1882d1580 + AimA
72	0						*a 1 indicates an animal died at the hours post LPS indicated
72	0						*a 0 indicates an animal still alive after 72 hours of infection
72	0
72	0
72	0
72	0
72	0
72	0
72	0
72	0
72	0
72	0
72	0
72	0
72	0
72	0
72	0
72	0
72	0
72	0
72	0
72	0
72	0
72	0
72	0
72	0
72	0
72	0
72	0
72	0
24	1
72	1
72	1
72	0
72	0
72	0
72	0
72	0
72	0
72	0
72	0
72	0
72	0
72	0
72	0
72	0
72	0
72	0
72	0
72	0
72	0
72	0
72	0
72	0
72	0
72	0
72	0
72	0
72	0
72	0
72	0
72	0
72	0
72	0
72	0
72	0
72	0
72	0
72	0
72	0
72	0
72	0
72	0
72	0
72	0
72	1
72	1
72	1
72	1
72	0
72	0
72	0
72	0
72	0
72	0
72	0
72	0
72	0
72	1
72	0
72	0
72	0
72	0
72	0
72	0
72	0
72	0
72	0
72	0
72	0
72	0
72	0
72	0
72	1
72	1
72	1
72	0
72	0
72	0
72	0
72	0
72	0
72	0
72	0
72	0
72	0
72	0
72	0
24	1
72	0
72	0
72	0
72	0
72	0
72	0
72	0
72	0
72	0
72	0
72	0
72	0
72	0
72	0
72	1
72	0
72	0
72	0
72	0
72	0
72	0
72	0
72	0
72	0
72	0
72	0
72	0
72	0
72	0
72	0
72	0
72	0
72	0
72	0
72	0
72	0
72	0
72	0
72	0
72	0
72	0
72	0
72	0
72	0
24		1
72		1
72		0
72		0
72		0
72		0
72		0
72		0
72		0
72		0
24		1
24		1
24		1
24		1
48		1
48		1
72		0
72		0
72		0
72		0
72		0
72		0
72		0
72		0
72		0
72		0
72		0
72		0
72		0
72		0
72		0
72		0
72		0
72		0
72		0
72		0
72		0
72		0
72		0
24		1
24		1
72		0
72		0
72		0
72		0
72		0
72		0
72		0
72		0
72		0
72		0
72		0
72		0
72		0
72		0
72		0
72		0
72		0
72		0
72		0
72		0
72		0
72		0
72		0
72		0
72		0
72		0
72		0
72		0
72		0
24		1
48		1
72		1
72		1
72		0
72		0
72		0
72		0
72		0
72		0
72		0
72		0
72		0
72		0
72		0
24		1
72		0
72		0
72		0
72		0
72		0
72		0
72		0
72		0
72		0
72		0
72		0
72		0
24		1
48		1
72		1
72		1
72		1
72		1
72		1
72		1
72		1
72		1
72		1
72		1
72		1
24		1
48		1
72		1
72		1
72		1
72		1
72		1
72		1
72		1
72		1
72		1
72		1
72		0
72		1
72		1
72		1
72		1
72		1
72		1
72		1
72		1
72		1
72		1
72		0
72		0
72		0
72		0
72		0
72			1
72			1
72			1
72			1
72			1
72			0
72			0
72			0
72			0
72			0
72			0
72			0
72			0
72			0
72			0
72			1
72			0
72			0
72			0
72			0
72			0
72			0
72			0
72			0
72			0
72			0
72			0
72			0
72			0
72			0
72			0
72			0
72			0
72			0
72			0
72			0
72			0
72			0
72			0
72			0
72			0
72			0
72			0
72			0
72			0
72			0
72			0
72			0
72			0
72			0
72			0
72			0
72			0
72			0
72			0
72			0
72			0
72			0
72			0
72			0
24			1
48			1
72			1
72			0
72			0
72			0
72			0
72			0
72			0
72			0
72			0
72			0
72			0
72			0
72			0
72			1
72			1
72			1
72			1
72			1
72			1
72			1
72			1
72			1
72			1
72			0
72			0
72			0
72			0
72			0
72			1
72			1
72			1
72			1
72			0
72			0
72			0
72			0
72			0
72			0
72			0
72			0
72			0
72			1
72			1
72			1
72			1
72			1
72			1
72			1
72			1
72			1
72			1
72			0
72			0
72			0
72			1
72			1
72			0
72			0
72			0
72			0
72			0
72			0
72			0
72			0
72			0
72			0
72			0
72			1
72			1
72			1
72			1
72			1
72			0
72			0
72			0
72			0
72			0
72			0
72			0
72			0
72			0
72			0
72			1
72			1
72			1
72			0
72			0
72			0
72			0
72			0
72			0
72			0
72			0
72			0
72			0
72			0
72			0
48			1
72			1
72			1
72			0
72			0
72			0
72			0
72			0
72			0
72			0
72			0
72			0
72			0
72			0
72			0
24				1
24				1
48				1
48				1
72				0
72				1
72				1
72				1
72				0
72				0
72				0
72				0
72				0
72				0
72				0
24				1
24				1
72				1
72				1
72				1
72				1
72				0
72				0
72				0
72				0
72				0
72				0
72				0
72				0
72				0
24				1
72				1
72				0
72				0
72				0
72				0
72				0
72				0
72				0
72				0
72				0
72				0
72				0
72				1
72				1
72				1
72				1
72				1
72				0
72				0
72				0
72				0
72				0
72				0
72				0
72				0
72				0
72				1
72				1
72				1
72				1
72				1
72				1
72				0
72				0
72				0
72				0
72				0
24				1
24				1
24				1
24				1
48				1
72				1
72				1
72				1
72				1
72				1
72				1
72				1
72				1
72				1
72				1
24				1
48				1
72				1
72				1
72				1
72				1
72				1
72				1
72				1
72				1
72				1
72				0
72				1
24				1
72				1
72				1
72				1
72				1
72				1
72				0
72				0
72				0
72				0
72				0
72				0
72				0
72				1
72				1
72				1
72				1
72				1
72				0
72				0
72				0
72				0
72				0
72				0
72				0
72				0
72				0
72				0
72				0
72				0
72				0
72				0
72				0
72				0
72				0
72				0
72				0
72				0
72				0
72				1
72				1
72				0
72				0
72				0
72				0
72				0
72				0
72				0
72				0
72				0
72				0
72				0
72					1
72					0
72					0
72					0
72					0
72					0
72					0
72					0
72					0
72					0
72					0
72					0
72					0
72					0
72					0
72					0
72					0
72					0
72					0
72					0
72					0
72					0
72					0
72					0
72					0
72					0
72					0
72					0
72					0
72					0
72					1
72					1
72					1
72					1
72					1
72					0
72					0
72					0
72					0
72					0
72					0
72					0
72					0
72					0
72					0
72					0
72					0
72					0
72					0
72					0
72					0
72					0
72					0
72					0
72					0
72					0
72					0
72					0
72					0
72					0
N	163	139	174	148	60

## Sheet: Fig 6C
	Aer	Aer dA;dB	myd88- Aer	myd88- Aer dA;dB
	13	3	6	2
	16	25	7	6
		18	4	9
	16	19	4	6
	17	4	0	9
	32	16	6	3
	9	12	5	2
	19	13	4	5
	15	14	7	6
	22	21	5	10
	9	20	7	10
	6	9	3	5
	10	20	3	4
	8	29	3	6
	17	11	6	3
	13	21	6	3
	8	15	2	0
		25	2	7
		22	1	3
	18	18		4
	18	28		2
	18	13		5
	18	25		1
	12	20		3
	16	21		3
	6	8
	27	22		1
	23	18		4
	9	12		3
	8	9		6
	8	18		5
	14	16
	15	22
	3	16
	29	26
	18	19
	10	10
	16	15
	9	18
	26	25
	4	22
	4	15
	7	11
	7	9
	12	19
	17	15
	6	22
	7	21
	16	33
	10
	28	11
	11	14
	12	38
	23	17
	13	11
		29
		30
		12
		10
		22
		9
		8
		24
		22
		16
	23
	20
	17
	19
	17
	11
	11
	13
	25
	3
	12
	23
	22
	7
	16
	10
N	68	64	19	30
Mean	14.3676	17.75	4.26316	4.53333
SD	6.74018	6.98979	2.10402	2.62262
SEM	0.0991202	0.109215	0.110738	0.0874208
Statistical Test: One way ANOVA with post hoc means testing (Tukey)
ANOVA values
F	47.65
p	< 0.0001
DF	3

## Sheet: Fig 6D
	WT+ Aer	WT+Aer dAdB	Myd88+ Aer	Myd88+ Aer dAdB
	67000	32000	59000	203000
	13300	30000	212000	424000
	3200	7900	24000	350000
	13600	3900	264000	461000
	104000	3220	377000	279000
	44000	46000	363000	98000
	3220	15100	537000	182000
	4300	4100	228000	51000
	5640	3400	126000	423000
	56000	33000	120000
	86000	121000	295000	115000
	23300	34000	44000	73000
	131000	53000	58000	193000
	103000	37000	10000	133000
	190000	16700	136800	412000
	38000	49000	176000	56000
	15700	49000		159000
	38000	153000		17000
	24500	33000
	59000	53000	67000	318000
			246000	50000
	174000	92000	40000	104000
	463000	9500	544000	51000
	101000	79000	478000	28000
	176000	16200	254000	42000
	200000	5800		122000
	250000	72000		260000
	190000	4190
	202000	118000
	128000	90000
	31700	18200
	7000	19000
	34000	33000
	131000	50000
		1260
	16600	57000
	231000	50000
	277000	65000
	10000	34000
	438000	15000
	176200	102000
	100200	39000
	26800	2520
	160000	222000
	184000	5700
	31900	3500
		1630
		172000
		11000
		65000
		3900
		46000
		25000
		11000
		3200
N	44	54	22	25
Mean	108231	42961.5	211764	184160
SD	108905	46419.7	165373	142046
SEM	2475.11	859.625	7516.97	5681.83
Statistical Test: One way ANOVA with post hoc means testing (Tukey)
ANOVA values
F	16.96
p	< 0.0001
DF	3

## Sheet: Fig 6E
hours	GF myd88-/-	CV myd88-/-	Aer myd88-/-	dAdB myd88 -/-
72	0				*a 1 indicates an animal died at the hours post LPS indicated
72	0				*a 0 indicates an animal still alive after 72 hours of infection
72	0
72	0
72	0
72	0
72	0
72	0
72	0
72	0
72	0
72	0
72	0
72	0
72	0
72	0
72	0
72	0
72	0
72	0
72	0
72	0
72	0
72	0
72	0
72	0
72	0
72	0
72	0
72	0
72	0
72	0
72	0
72	0
72	0
72	0
72	0
72	0
72	0
72	0
72	0
72	0
72	0
72	0
72	0
48		1
72		1
72		0
72		0
72		0
72		0
72		0
72		0
72		0
72		0
72		0
72		0
72		0
72		0
72		0
72		0
72		0
72		0
72		0
72		0
72		0
72		0
72		0
72		0
72		0
72		0
72		0
72		0
72		0
72		0
72		0
72		0
72		0
72		0
72		0
72		0
72		0
72		0
72		0
72		0
72		0
72		0
72		0
72		0
72		0
72		0
72		0
72		0
72		0
72		0
72		0
72		0
72		0
72		0
72		0
72		0
72		0
72		0
72		0
72		0
72		0
72		0
72		0
72		0
72		0
72		0
72		0
72		0
72		0
72		0
72		0
72		0
72		0
72		0
72		0
72		0
72		0
72		0
72		0
72		0
72		0
72		0
72		0
72		0
72		0
72		0
72		0
72		0
72		0
72		0
72		0
72		0
72		0
72		0
72		0
72		0
72		0
72		0
72		0
72		0
72		0
72		0
72		0
72		0
72		0
72		0
72		0
72		0
72		0
72		0
72		0
72		0
72		0
72		0
72		0
72		0
72		0
72		0
72		0
72		0
48			1
72			1
72			1
72			1
72			1
72			1
72			0
72			0
72			0
72			0
72			0
72			0
72			0
72			0
72			0
72			0
72			0
72			0
72			0
72			0
72			0
72			0
72			0
72			0
72			0
72			0
72			0
72			0
72			0
72			0
24			1
24			1
72			1
72			1
72			1
72			1
72			1
72			1
72			0
72			0
72			0
72			0
72			0
72			0
72			0
72			1
72			0
72			0
72			0
72			0
72			0
72			0
72			0
72			0
72			0
72			0
72			0
72			0
72			0
72			0
24			1
48			1
72			1
72			1
72			1
72			1
72			1
72			1
72			0
72			0
72			0
72			0
72			0
72			0
48			1
48			1
48			1
48			1
72			1
72			1
72			1
72			1
72			1
72			1
72			0
72			0
72			0
72			0
24			1
24			1
24			1
24			1
24			1
72			1
72			1
72			1
72			1
72			1
72			1
72			1
48				1
72				1
72				0
72				0
72				0
72				0
72				0
72				0
72				0
72				0
72				0
72				0
72				0
72				0
72				0
72				0
24				1
24				1
24				1
48				1
48				1
72				1
72				1
72				1
72				1
72				1
72				1
72				1
72				1
72				1
72				1
72				0
24				1
48				1
72				1
72				0
72				0
72				0
72				0
72				0
72				0
72				0
72				0
72				0
72				0
72				0
72				0
72				0
72				1
72				1
72				1
72				1
72				1
72				1
72				0
72				0
72				0
72				0
72				0
72				0
72				0
72				0
72				0
48				1
48				1
72				1
72				1
72				1
72				0
72				0
72				0
72				0
72				0
72				0
72				0
72				0
72				0
72				0
72				1
72				1
72				1
72				1
72				0
72				0
72				0
72				0
72				0
72				0
72				0
72				0
72				0
72				0
72				0
72				0
24				1
24				1
48				1
48				1
72				1
72				1
72				1
72				1
72				1
72				1
72				1
72				1
72				0
72				0
72				0
72				0
48				1
48				1
72				1
72				1
72				1
72				1
72				1
72				1
72				1
72				1
72				0
72				0
72				0
72				0
N	45	120	100	124

## Sheet: Fig 6F
hours post LPS	+LPS	+LPS+AimA	+LPS+mLCN	+LPS+AimB
27	1
29	1				*a 1 indicates an animal died at the hours post LPS indicated
29	1
29	1
29	1
29	1
30	1
31	1
31	1
31	1
32	1
32	1
47	1
47	1
47	1
26	1
27	1
31	1
31	1
31	1
32	1
32	1
32	1
33	1
33	1
33	1
47	1
47	1
47	1
30	1
31	1
31	1
32	1
33	1
33	1
33	1
33	1
47	1
47	1
47	1
47	1
47	1
27		1
30		1
31		1
32		1
32		1
33		1
33		1
33		1
47		1
47		1
47		1
47		1
53		1
27		1
29		1
31		1
31		1
32		1
32		1
33		1
47		1
47		1
47		1
47		1
47		1
47		1
47		1
29			1
29			1
29			1
29			1
29			1
30			1
30			1
30			1
30			1
31			1
31			1
31			1
32			1
33			1
31			1
31			1
33			1
47			1
47			1
47			1
47			1
47			1
47			1
47			1
47			1
47			1
47			1
49			1
48		1
48		1
48		1
48		1
48		1
48		1
48		1
48		1
48		1
48		1
48		1
48		1
24		1
24		1
29		1
29		1
29		1
29		1
48		1
48		1
48		1
48		1
48		1
48		1
48		1
48		1
48		1
48		1
29		1
29		1
29		1
48		1
48		1
48		1
48		1
48		1
48		1
48		1
48		1
48		1
48		1
48		1
48		1
48		1
48				1
48				1
48				1
48				1
48				1
48				1
48				1
48				1
48				1
48				1
48				1
48				1
48				1
48				1
48				1
48				1
48				1
29				1
29				1
29				1
29				1
29				1
48				1
48				1
48				1
48				1
48				1
48				1
48				1
48				1
48				1
48				1
48				1
48				1
29	1
29	1
48	1
48	1
48	1
48	1
48	1
48	1
48	1
48	1
48	1
48	1
48	1
48	1
48	1
48	1
24	1
24	1
29	1
29	1
29	1
29	1
48	1
48	1
48	1
48	1
48	1
48	1
48	1
48	1
48	1
24	1
24	1
29	1
29	1
29	1
29	1
29	1
29	1
29	1
29	1
29	1
29	1
29	1
29	1
48	1
26		1
28		1
28		1
31		1
31		1
31		1
31		1
31		1
31		1
31		1
31		1
31		1
31		1
48		1
48		1
48		1
28		1
28		1
31		1
31		1
31		1
31		1
31		1
48		1
48		1
48		1
48		1
48		1
48		1
48		1
48		1
48		1
26		1
26		1
28		1
31		1
31		1
31		1
31		1
31		1
31		1
48		1
48		1
48		1
48		1
48		1
48		1
48		1
26				1
26				1
31				1
31				1
31				1
31				1
31				1
31				1
31				1
31				1
31				1
48				1
48				1
48				1
48				1
48				1
26				1
28				1
28				1
28				1
28				1
28				1
31				1
31				1
31				1
31				1
31				1
31				1
48				1
48				1
48				1
48				1
31				1
31				1
31				1
31				1
31				1
31				1
31				1
31				1
31				1
48				1
48				1
48				1
48				1
48				1
48				1
26	1
26	1
26	1
28	1
28	1
31	1
31	1
31	1
31	1
31	1
31	1
48	1
48	1
48	1
48	1
26	1
26	1
26	1
26	1
28	1
29	1
31	1
31	1
31	1
31	1
31	1
31	1
31	1
26	1
26	1
26	1
26	1
26	1
28	1
28	1
28	1
28	1
28	1
28	1
31	1
31	1
48	1
48	1
48	1
48	1
34	1
47	1
47	1
47	1
47	1
47	1
47	1
47	1
47	1
47	1
47	1
53	1
53	1
57	1
57	1
47	1
47	1
47	1
47	1
47	1
47	1
47	1
47	1
47	1
47	1
49	1
51	1
53	1
56	1
57	1
33		1
47		1
47		1
47		1
47		1
47		1
47		1
47		1
47		1
47		1
47		1
49		1
53		1
56		1
56		1
33		1
34		1
47		1
47		1
47		1
47		1
47		1
47		1
47		1
47		1
47		1
49		1
51		1
53		1
56		1
34		1
47		1
47		1
47		1
47		1
47		1
47		1
51		1
51		1
53		1
53		1
56		1
56		1
57		1
28			1
31			1
32			1
33			1
34			1
34			1
47			1
47			1
47			1
47			1
47			1
47			1
47			1
29			1
29			1
31			1
32			1
33			1
34			1
34			1
34			1
47			1
47			1
47			1
47			1
47			1
47			1
30			1
32			1
33			1
33			1
34			1
34			1
34			1
47			1
47			1
47			1
47			1
47			1
49			1
53			1
34				1
34				1
47				1
47				1
47				1
47				1
47				1
47				1
47				1
47				1
47				1
49				1
53				1
56				1
33				1
34				1
34				1
47				1
47				1
47				1
47				1
47				1
47				1
47				1
47				1
49				1
57				1
34				1
34				1
47				1
47				1
47				1
47				1
47				1
47				1
47				1
47				1
49				1
53				1
57				1
N=	163	163	69	121
